# Supplementary material for: Geographic Distribution, Age Pattern and Sites of Lesions in a Cohort of Buruli Ulcer Patients from the Mapé Basin of Cameroon
Source: PLoS Negl Trop Dis. 2013 Jun 13;7(6):e2252. doi: 10.1371/journal.pntd.0002252 (PMC3681622; doi:10.1371/journal.pntd.0002252)
Supplement: Dataset S1 — Shape file for the analysis of lesion distribution. The compressed folder contains the files of the body_FB shapefile which provides the outline of the front and the back of the human body which was used for the “mapping” and analysis of the lesion distribution. (ZIP) [file pntd.0002252.s002.zip]

Archive with 7 entries (7 files):
- body_FB.dbf
- body_FB.prj
- body_FB.sbn
- body_FB.sbx
- body_FB.shp
- body_FB.shp.xml
- body_FB.shx
